# Supplementary material for: The Use of Ovarian Fluid as Natural Fertilization Medium for Cryopreserved Semen in Mediterranean Brown Trout: The Effects on Sperm Swimming Performance
Source: Vet Sci. 2023 Mar 13;10(3):219. doi: 10.3390/vetsci10030219 (PMC10051816; doi:10.3390/vetsci10030219)
Supplement: Supplementary file 1 [file vetsci-10-00219-s001.zip]

Archive with 1 entries (1 files):
- vetsci-2212927-supplementary.pdf
